# Supplementary material for: The physiology of forager hydration and variation among harvester ant (Pogonomyrmex barbatus) colonies in collective foraging behavior
Source: Sci Rep. 2019 Mar 26;9:5126. doi: 10.1038/s41598-019-41586-3 (PMC6435751; doi:10.1038/s41598-019-41586-3)
Supplement: Supplementary file 2 — Supplementary Dataset 2 [file 41598_2019_41586_MOESM2_ESM.csv]

Colony	Ratio	Humidity	Temperature	VPD
D22	1.195876289	39.7008	24.22554	1.823780217
D22	1.535714286	29.29038	30.50602	3.08844175
D22	3.5	22.61642	34.48046	4.227635467
D37	1.005235602	39.7008	24.22554	1.823780217
D37	1.256637168	29.2253	30.55412	3.099790829
D37	2	22.63268	34.42426	4.213585539
D37	4	17.40748	32.93988	4.140536305
N5	1.075630252	62.47614	24.91147	1.182418621
N5	1.248275862	55.03801	27.28745	1.6302809
N5	1.131578947	49.7802	27.90855	1.888189032
N5	1.303370787	45.00779	29.68552	2.291595129
N5	1.484848485	41.91888	31.30718	2.655328574
D11	1.2	63.767375	23.78790625	1.067464426
D11	1.111111111	57.1411	25.61826	1.408483652
D11	1.235294118	50.78626	27.21526	1.776918302
D11	1.384615385	47.03877	27.91837	1.99240231
D11	1.613636364	43.4396	29.85074	2.379424865
D11	2.357142857	39.44162	32.33396	2.934201904
D40	1.08045977	49.7516	24.36333333	1.532381863
D40	1.103448276	46.561796	25.46154411	1.739903714
D40	1.256198347	43.5249	27.07819178	2.022784561
D40	1.218978102	40.7224	28.69052055	2.332332036
D40	1.195121951	38.617264	29.98979507	2.602985309
D40	1.352272727	37.76408	30.72308	2.75222698
D40	1.242424242	35.9414	31.94492	3.03637513
